# Supplementary material for: Eicosapentaenoic Acid Attenuates Inflammation in an LPS-Induced Mouse Model of Mastitis Partly Through Modulation of the PPARγ–NF-κB Signaling Pathway
Source: Biomolecules. 2026 Apr 16;16(4):592. doi: 10.3390/biom16040592 (PMC13115396; doi:10.3390/biom16040592)
Supplement: Supplementary file 1 [file biomolecules-16-00592-s001.zip]

Archive with 3 entries (3 files):
- Table S2 (Primer information).xlsx
- Table S1 (Antibodies and dilution ratio).xlsx
- Figure S1 Whole Western blots.pdf
