# Supplementary material for: Eicosapentaenoic Acid Attenuates Inflammation in an LPS-Induced Mouse Model of Mastitis Partly Through Modulation of the PPARγ–NF-κB Signaling Pathway
Source: Biomolecules. 2026 Apr 16;16(4):592. doi: 10.3390/biom16040592 (PMC13115396; doi:10.3390/biom16040592)
Supplement: Supplementary file 1 [file biomolecules-16-00592-s001.zip › Table S2 (Primer information).xlsx]

## Sheet: Primer
Table S2 qRT-PCR primer sequences.
Gene	Primer sequence(5'-3')	Gene entry number	Product length
β-actin	F: GGCTGTATTCCCCTCCATCG R: CCAGTTGGTAACAATGCCATGT	NM_007393	154 bp
IL-1β	F: GCCACCTTTTGACAGTGATGAG R: ATGTGCTGCTGCGAGATTTG	NM_008361.4	135 bp
TNF-α	F: TAGCCCACGTCGTAGCAAAC R: GCAGCCTTGTCCCTTGAAGA	NM_174197.2	170 bp
IL-6	F: CCCCAATTTCCAATGCTCTCC R: CGCACTAGGTTTGCCGAGTA	NM_174521.2	141 bp
