# Supplementary material for: Eicosapentaenoic Acid Attenuates Inflammation in an LPS-Induced Mouse Model of Mastitis Partly Through Modulation of the PPARγ–NF-κB Signaling Pathway
Source: Biomolecules. 2026 Apr 16;16(4):592. doi: 10.3390/biom16040592 (PMC13115396; doi:10.3390/biom16040592)
Supplement: Supplementary file 1 [file biomolecules-16-00592-s001.zip › Table S1 (Antibodies and dilution ratio).xlsx]

## Sheet: Sheet1
Table S1 The used antibodies and dilution ratio in the present study.
NO.	Antibody	Company	Cat No	Host / Isotype	Molecular weight	Application	Dilution
1	IL-1β	Abmart	P50520-1R1	Rabbit / IgG	17 kDa	WB,IHC,IF,ICC	1:500
2	TNF-α	Abmart	PY19810	Rabbit / IgG	17 kDa	WB,IHC,IF,ICC	1:500
3	IL-6	Affinity	DF6087	Rabbit / IgG	24 kDa	WB,IHC,IF,ICC	1:500
4	PPARγ	Affinity	AF6284	Rabbit / IgG	55 kDa	WB, IHC, IF/ICC	1:1000
5	PPARγ	Proteintech	66936-1-Ig	Mouse / IgG	50 kDa	WB, IHC, IF, ChIP	1:1000
6	p65	Abmart	T55034	Rabbit / IgG	65 kDa	WB,IHC,IF,ICC,IP,FC	1:1000
7	p-p65	Abmart	TP56372	Rabbit / IgG	65 kDa	WB,IHC,IP	1:500
8	IκB α	Abmart	T55026	Rabbit / IgG	39 kDa	WB,IHC,IF,ICC,IP	1:500
9	p-IκB α	Abmart	TP56290	Rabbit / IgG	39 kDa	WB,IHC	1:500
10	IKK	Abmart	T55660	Rabbit / IgG	85 kDa	WB,IF,ICC,IP	1:500
11	P-IKK	Abmart	TA3014	Rabbit / IgG	85 kDa	WB,IHC,IF,ICC	1:100
12	β-actin	Proteintech	81115-1-RR	Rabbit / IgG	42 kDa	WB, IHC, IF/ICC, IP, ELISA	1:50000
13	IgG	Affinity	S0001	Rabbit / IgG		WB	1:5000
